# Supplementary material for: A “Double-Locked” and Enzyme/pH-Activated Theranostic Agent for Accurate Tumor Imaging and Therapy
Source: Molecules. 2022 Jan 10;27(2):425. doi: 10.3390/molecules27020425 (PMC8779152; doi:10.3390/molecules27020425)
Supplement: Supplementary file 1 [file molecules-27-00425-s001.zip]

Archive with 1 entries (1 files):
- molecules-1465414-supplementary.pdf
